# Supplementary material for: Comparative genome analysis of Prevotella intermedia strain isolated from infected root canal reveals features related to pathogenicity and adaptation
Source: BMC Genomics. 2015 Feb 25;16(1):122. doi: 10.1186/s12864-015-1272-3 (PMC4349605; doi:10.1186/s12864-015-1272-3)
Supplement: Additional file 1: — The clustered strain specific genes in Prevotella intermedia . [file 12864_2015_1272_MOESM1_ESM.xlsx]

## Sheet: ZT
locus tag	COG classification	Annotation	Location Contig	Location Start	Location End	Strain	Note: the strain specific genes are marked with red font color.
101055	-	hypothetical protein	0	67721	67542	-
101056	-	fibronectin	0	69239	67941	-
101057	-	secretion protein	0	69721	69236	-
101058	-	hypothetical protein	0	73851	72076	-
101059	-	secretion protein	0	77701	74987	-
101060	COG5185D	hypothetical protein	0	80338	77711	-
101061	-	hypothetical protein	0	80956	80642	-
101062	-	tail protein	0	81533	81069	-
101063	-	hypothetical protein	0	82365	81913	-
101064	-	hypothetical protein	0	82688	82368	-
101065	COG5414K	hypothetical protein	0	84498	83371	-
101066	COG4695S	phage portal protein	0	86187	85000	-
101067	COG4626R	phage terminase	0	87607	86192	-
101068	-	hypothetical protein	0	88356	87853	-
101069	-	modification methylase	0	90949	90122	-
101070	-	hypothetical protein	0	91345	90977	-
101071	COG4974L	phage integrase family site-specific recombinase	0	98262	96655	-
106001	-	hypothetical protein	contig00006	247	672	+
106002	COG4974L	integrase	contig00006	1465	662	-
106003	COG0732V	type I restriction-modification system S subunit, partial	contig00006	2070	2909	+
106004	COG0732V	restriction endonuclease subunit S	contig00006	4235	2904	-
106005	-	type I restriction endonuclease	contig00006	4404	3922	-
106006	-	hypothetical protein	contig00006	4923	4420	-
106007	COG3654R	death-on-curing family protein	contig00006	5401	4904	-
106008	-	DNA-binding protein	contig00006	6410	5394	-
106009	COG0286V	type I restriction endonuclease subunit M	contig00006	7950	6433	-
106010	COG4096V	DEAD/DEAH box helicase	contig00006	10246	7955	-
106081	-	hypothetical protein	contig00006	101689	101039	-
106082	COG1479S	hypothetical protein	contig00006	103728	101890	-
106083	COG0286V	type I restriction-modification protein subunit M	contig00006	105381	103756	-
106084	-	anticodon nuclease	contig00006	106602	105391	-
106085	COG0732V	type I restriction endonuclease subunit S	contig00006	107880	106618	-
106086	COG0610V	DEAD/DEAH box helicase	contig00006	110851	107885	-
106087	COG2184D	cell filamentation protein Fic	contig00006	111867	110971	-
106088	-	DNA-binding helix-turn-helix protein	contig00006	112075	111860	-
106089	-	hypothetical protein	contig00006	112163	112050	-
106090	-	mobilization protein	contig00006	113751	112822	-
106091	-	mobilization protein	contig00006	114101	113748	-
108001	-	restriction endonuclease	contig00008	720	406	-
108002	COG1961L	invertase	contig00008	1331	720	-
108003	-	hypothetical protein	contig00008	1852	2370	+
108004	-	topoisomerase	contig00008	2752	4812	+
108005	-	excisionase	contig00008	4800	5108	+
108006	COG4823V	CAAX protease	contig00008	5276	6202	+
108007	-	transposase	contig00008	6331	6966	+
108008	-	ATPase	contig00008	7237	9255	+
108009	COG3293L	transposase	contig00008	9377	10207	+
108010	-	putitative helicase	contig00008	10838	10296	-
108011	-	helicase	contig00008	11874	10732	-
108012	-	DNA-binding protein	contig00008	12292	12501	+
108013	COG0286V	type I restriction-modification protein subunit M	contig00008	12505	15192	+
108014	COG4804S	hypothetical protein	contig00008	15222	16355	+
108015	COG0732V	restriction endonuclease subunit S	contig00008	16343	17065	+
108016	COG0732V	type I restriction modification DNA specificity domain protein, partial	contig00008	17115	17717	+
108017	COG0610V	type I deoxyribonuclease HsdR	contig00008	17737	20856	+
108027	COG1309K	TetR family transcriptional regulator	contig00008	37585	38196	+
108028	COG0332I	3-oxoacyl-(acyl carrier protein) synthase III	contig00008	38193	39329	+
108029	-	hypothetical protein	contig00008	39436	42141	+
108030	-	cell surface protein	contig00008	42216	43679	+
108031	COG3505U	conjugal transfer protein TraG	contig00008	45920	43917	-
108032	-	relaxase	contig00008	47283	46003	-
108033	-	hypothetical protein	contig00008	47708	47289	-
108034	COG1192D	conjugal transfer protein TraA	contig00008	48292	49095	+
108035	-	conjugal transfer protein TraC	contig00008	49082	49609	+
108036	-	hypothetical protein	contig00008	49609	50376	+
108037	-	conjugative transposon protein TraE	contig00008	50531	50809	+
108038	-	conjugal transfer protein TraF	contig00008	51018	51149	+
108039	-	conjugal transfer protein TraF	contig00008	51038	50784	-
108040	COG3451U	conjugative transposon protein TraG	contig00008	51146	53659	+
108041	-	conjugative transposon protein TraI	contig00008	54030	54515	+
108042	-	conjugal transfer protein	contig00008	54625	55593	+
108043	-	conjugal transfer protein	contig00008	55940	56269	+
126001	-	hypothetical protein	contig00026	2789	3163	+
126002	-	hypothetical protein	contig00026	3175	3408	+
126003	-	kinase	contig00026	3422	5518	+
126004	COG2842R	DNA transposition protein	contig00026	5533	6393	+
126005	COG1066O	ATP-dependent serine protease	contig00026	6438	7064	+
126006	-	hypothetical protein	contig00026	7765	8184	+
126007	-	hypothetical protein	contig00026	8165	8821	+
126008	-	hypothetical protein	contig00026	8827	9132	+
126009	-	hypothetical protein	contig00026	9137	9314	+
126010	-	hypothetical protein	contig00026	9137	9472	+
126011	-	hypothetical protein	contig00026	10065	10415	+
126012	-	hypothetical protein	contig00026	10847	10416	-
126013	-	hypothetical protein	contig00026	11316	10840	-
126014	COG4383S	hypothetical protein	contig00026	14149	11570	-
126015	-	hypothetical protein	contig00026	14596	14153	-
126016	-	hypothetical protein	contig00026	16556	16116	-
126017	-	hypothetical protein	contig00026	16732	17730	+
126018	-	hypothetical protein	contig00026	17775	18674	+
126019	-	lysozyme	contig00026	18681	19142	+
126020	-	hypothetical protein	contig00026	19157	19663	+
126021	-	hypothetical protein	contig00026	19976	20698	+
126022	-	hypothetical protein	contig00026	20698	21177	+
126023	COG1196D	hypothetical protein	contig00026	21427	25260	+
126024	-	hypothetical protein	contig00026	25256	25723	+
126025	-	hypothetical protein	contig00026	25760	28576	+
126026	-	hypothetical protein	contig00026	28606	29634	+
126027	-	hypothetical protein	contig00026	29684	31513	+
126028	-	hypothetical protein	contig00026	31518	31844	+
129007	-	conjugal transfer protein TraA	contig00029	5737	5555	-
129008	-	conjugal transfer protein TraA	contig00029	5768	6313	+
129009	-	conjugative transposon protein	contig00029	6301	6903	+
129010	-	conjugative transposon protein TraE	contig00029	7051	7350	+
129011	-	conjugative transposon protein TraF	contig00029	7449	7562	+
129012	-	conjugative transposon protein TraF	contig00029	7589	7732	+
129013	-	conjugative transposon protein TraG	contig00029	8394	7738	-
129014	COG3451U	conjugative transposon protein TraG	contig00029	8785	10215	+
129015	-	conjugation system ATPase, TraG family	contig00029	8805	8605	-
129016	-	conjugal transfer protein	contig00029	11111	11956	+
129017	-	conjugative transposon TraJ protein	contig00029	11158	10847	-
129018	-	conjugal transfer protein	contig00029	12159	12599	+
129019	-	conjugative transposon TraK protein	contig00029	12206	11991	-
129020	-	conjugative transposon protein traL	contig00029	12704	12928	+
129021	-	conjugative transposon TraM protein	contig00029	13005	14240	+
129022	-	conjugative transposon protein TraN	contig00029	14309	15199	+
129023	-	conjugal transfer protein TraO	contig00029	15231	15785	+
129024	COG0358L	hypothetical protein	contig00029	15785	16639	+
129025	-	conjugal transfer protein	contig00029	16783	17121	+
134001	-	hypothetical protein	contig00034	648	283	-
134002	-	hypothetical protein	contig00034	1322	672	-
134003	-	hypothetical protein	contig00034	1510	1319	-
134004	-	1,3-beta-glucan synthase regulator	contig00034	2649	2098	-
134005	-	heat-shock protein	contig00034	4086	3829	-
134006	-	hypothetical protein	contig00034	4703	4371	-
134007	-	hypothetical protein	contig00034	5880	5191	-
134008	-	1,3-beta-glucan synthase regulator	contig00034	7869	7453	-
134009	-	hypothetical protein	contig00034	8461	7871	-
134010	-	1,3-beta-glucan synthase regulator	contig00034	9909	9469	-
134011	-	hypothetical protein	contig00034	12093	11443	-
134012	-	hypothetical protein	contig00034	11306	10569	-
134013	-	hypothetical protein	contig00034	13335	13634	+
134014	-	hypothetical protein	contig00034	13363	12083	-
134015	-	hypothetical protein	contig00034	14600	13758	-
134016	-	type IV secretion protein Rhs	contig00034	15166	14618	-

## Sheet: 17
Gene ID	locus tag	COG classification	Annotation	Location Start	Location End	Strain	Note: the strain specific genes are marked with red font color.
387132094	PIN17_A0005		hypothetical protein	3341	3580	+
387132095	PIN17_A0006		hypothetical protein	4023	4190	-
387132096	PIN17_A0007		hypothetical protein	4744	5070	+
387132097	PIN17_A0008		hypothetical protein	5080	7101	+
387132098	PIN17_A0009	COG2842R	AAA domain protein	7233	8108	+
387132099	PIN17_A0010		hypothetical protein	8114	8362	+
387132100	PIN17_A0011	COG1066O	hypothetical protein	8362	8997	+
387132101	PIN17_A0012		NUMOD1 domain protein	8999	9622	+
387132102	PIN17_A0013		hypothetical protein	9636	9806	+
387132103	PIN17_A0014		hypothetical protein	10044	10334	+
387132104	PIN17_A0015		hypothetical protein	10341	10637	+
387132105	PIN17_A0016		hypothetical protein	10595	11062	+
387132106	PIN17_A0017	COG4396R	Gam-like protein	11096	11659	+
387132107	PIN17_A0018		hypothetical protein	11865	12146	+
387132108	PIN17_A0019	COG5005R	phage virion morphogenesis family protein	12163	12663	+
387132109	PIN17_A0020		hypothetical protein	12660	13097	+
387132110	PIN17_A0021	COG2369S	phage protein F-like protein	13251	14513	-
387132111	PIN17_A0022	COG4383S	PF06074 family protein	14639	15970	-
387132112	PIN17_A0023	COG4387S	hypothetical protein	15976	16395	-
387132113	PIN17_A0024		hypothetical protein	16409	16639	-
387132114	PIN17_A0025		hypothetical protein	16714	18276	-
387132115	PIN17_A0026	COG5484S	putative terminase, ATPase subunit, gpP-like protein	18286	18759	-
387132116	PIN17_A0027		hypothetical protein	18800	18925	+
387132117	PIN17_A0028		putative caudovirus prohead protease	18922	19869	+
387132118	PIN17_A0029		hypothetical protein	19907	20968	+
387132119	PIN17_A0030		hypothetical protein	20997	21281	+
387132120	PIN17_A0031		N-acetylmuramoyl-L-alanine amidase	21274	21741	+
387132121	PIN17_A0032		hypothetical protein	21973	22575	+
387132122	PIN17_A0033		hypothetical protein	22572	23075	+
387132123	PIN17_A0034		hypothetical protein	23204	23554	+
387132124	PIN17_A0035		hypothetical protein	23668	23784	+
387132125	PIN17_A0036	COG1196D	hypothetical protein	23789	28156	+
387132126	PIN17_A0037		hypothetical protein	28159	28623	+
387132127	PIN17_A0038		hypothetical protein	28644	31511	+
387132128	PIN17_A0039		hypothetical protein	31524	32576	+
387132129	PIN17_A0040		hypothetical protein	32642	34312	+
387132130	PIN17_A0041		hypothetical protein	34346	34657	+
387132131	PIN17_A0042		hypothetical protein	34893	35081	+
387132132	PIN17_A0044	COG0207F	thymidylate synthase	36003	36644	+
387132375	PIN17_A0380		hypothetical protein	375927	376901	-
387132376	PIN17_A0382		putative lipoprotein	379123	380094	-
387132377	PIN17_A0385		hypothetical protein	382150	382278	-
387132378	PIN17_A0386		putative lipoprotein	382292	383401	-
387132379	PIN17_A0387		hypothetical protein	383410	383574	-
387132380	PIN17_A0389		hypothetical protein	385944	386789	+
387132381	PIN17_A0391		hypothetical protein	387543	388277	-
387132382	PIN17_A0392	COG3501S	phage-like baseplate assembly protein	388343	389008	-
387132383	PIN17_A0393		hypothetical protein	389107	389265	-
387132384	PIN17_A0394		hypothetical protein	389427	390836	-
387132385	PIN17_A0395		hypothetical protein	390907	391191	-
387132386	PIN17_A0396		hypothetical protein	391182	392522	-
387132387	PIN17_A0397		hypothetical protein	392529	393371	-
387132388	PIN17_A0398	COG3501S	putative phage-like baseplate assembly protein	393386	394003	-
387132389	PIN17_A0399		hypothetical protein	394301	395182	+
387132390	PIN17_A0400		hypothetical protein	395259	395372	+
387132455	PIN17_A0474	COG1451R	PF01863 family protein	475512	476198	+
387132456	PIN17_A0475	COG0610V	HsdR family type I site-specific deoxyribonuclease	476203	479487	+
387132457	PIN17_A0476	COG0286V	putative type I restriction-modification system, M subunit	479575	481848	+
387132458	PIN17_A0477	COG4804S	PF06250 family protein	481863	482996	+
387132459	PIN17_A0478	COG0732V	type I restriction modification DNA specificity domain protein	482993	484831	+
387132460	PIN17_A0479		hypothetical protein	484815	485093	+
387132461	PIN17_A0480		hypothetical protein	485096	485566	+
387132462	PIN17_A0481		hypothetical protein	485962	486177	+
387132463	PIN17_A0483		transposase, IS4 family	486899	487798	-
387132464	PIN17_A0484		hypothetical protein	487825	488148	+
387132465	PIN17_A0487		hypothetical protein	489909	491324	-
387132466	PIN17_A0488		hypothetical protein	491574	492269	-
387132467	PIN17_A0489	COG0467T	KaiC family protein	492335	493192	-
387132468	PIN17_A0490		DNA-binding helix-turn-helix protein	493317	493613	-
387132469	PIN17_A0491		hypothetical protein	493967	494620	-
387132470	PIN17_A0492	COG1373R	AAA domain protein	494629	495852	-
387132723	PIN17_A0767		PF13351 family protein	798245	799639	-
387132724	PIN17_A0768	COG1132V	ABC transporter ATP-binding protein	799814	801511	-
387132725	PIN17_A0769	COG1132V	ABC transporter	801514	803259	-
387132726	PIN17_A0770	COG1629P	TonB-dependent receptor plug domain protein	803495	805834	+
387132727	PIN17_A0771		hypothetical protein	805853	807034	+
387132728	PIN17_A0772	COG2207K	DNA-binding helix-turn-helix protein	807160	808140	+
387132729	PIN17_A0773		hypothetical protein	808229	809524	+
387132730	PIN17_A0774	COG1033R	MMPL family protein	809551	811401	+
387132731	PIN17_A0776		hypothetical protein	812642	813610	-
387132732	PIN17_A0777	COG3275T	histidine kinase	813686	814711	+
387132733	PIN17_A0778	COG3279KT	LytTr DNA-binding domain protein	814752	815456	+
387132734	PIN17_A0779	COG1033R	sterol-sensing domain of SREBP cleavage-activation	815667	816065	+
387132735	PIN17_A0780		PF07044 domain protein	816211	816972	+
387132736	PIN17_A0781		hypothetical protein	817084	817317	+
387132737	PIN17_A0782		RteC domain protein	817340	817666	+
387132738	PIN17_A0783		hypothetical protein	817711	817854	-
387132798	PIN17_A0857		hypothetical protein	883535	883681	-
387132799	PIN17_A0858		transposase, IS4 family	884499	885398	+
387132800	PIN17_A0859		hypothetical protein	886498	886737	+
387132801	PIN17_A0860		hypothetical protein	887180	887470	-
387132802	PIN17_A0862		hypothetical protein	888154	890175	+
387132803	PIN17_A0863	COG2842R	AAA domain protein	890307	891182	+
387132804	PIN17_A0864		hypothetical protein	891185	891418	+
387132805	PIN17_A0865	COG1066O	AAA domain protein	891415	892050	+
387132806	PIN17_A0866		hypothetical protein	892206	892436	+
387132807	PIN17_A0867		transcriptional regulator, RpiR domain protein	892439	893032	+
387132808	PIN17_A0868		hypothetical protein	893044	893343	+
387132809	PIN17_A0869		hypothetical protein	893592	893768	+
387132810	PIN17_A0870	COG4396R	Gam-like protein	893802	894365	+
387132811	PIN17_A0871	COG5005R	phage virion morphogenesis family protein	894688	895245	+
387132812	PIN17_A0872		hypothetical protein	895242	895679	+
387132813	PIN17_A0873	COG2369S	phage protein F-like protein	895882	897078	-
387132814	PIN17_A0874	COG4383S	PF06074 family protein	897189	898436	-
387132815	PIN17_A0875	COG4387S	hypothetical protein	898538	898957	-
387132816	PIN17_A0876		hypothetical protein	898971	899201	-
387132817	PIN17_A0877		hypothetical protein	899276	900838	-
387132818	PIN17_A0878	COG5484S	putative terminase, ATPase subunit, gpP-like protein	900848	901429	-
387132819	PIN17_A0879		putative caudovirus prohead protease	901557	902465	+
387132820	PIN17_A0880		hypothetical protein	902503	903564	+
387132821	PIN17_A0881		hypothetical protein	903835	904620	-
387132822	PIN17_A0882		hypothetical protein	904626	905183	+
387132823	PIN17_A0883		hypothetical protein	905229	905735	+
387132824	PIN17_A0884		hypothetical protein	906005	906229	+
387132825	PIN17_A0885		hypothetical protein	906322	906465	+
387132826	PIN17_A0886	COG0419L	tape measure domain protein	906465	911102	+
387132827	PIN17_A0887		hypothetical protein	911104	911568	+
387132828	PIN17_A0888		hypothetical protein	911592	914459	+
387132829	PIN17_A0889		hypothetical protein	914472	915524	+
387132830	PIN17_A0890		hypothetical protein	915591	917270	+
387132831	PIN17_A0891		hypothetical protein	917289	917615	+
387132832	PIN17_A0893		hypothetical protein	917851	918039	+
387132833	PIN17_A0892		hypothetical protein	917999	918142	-
387132834	PIN17_A0894		D12 class N6 adenine-specific DNA methyltransferase	918160	918939	+
387132835	PIN17_A0895	COG0207F	thymidylate synthase	918965	919603	+
387132836	PIN17_A0896	COG3593L	hypothetical protein	919718	921994	+
387132837	PIN17_A0897		hypothetical protein	922090	922230	+
387132851	PIN17_A0911	COG4974L	site-specific recombinase, phage integrase domain protein	932073	932267	-
387132852	PIN17_A0912	COG4974L	site-specific recombinase, phage integrase family	932538	933788	+
387132853	PIN17_A0913	COG4974L	site-specific recombinase, phage integrase domain protein	933814	935016	+
387132854	PIN17_A0914	COG3943R	putative lipoprotein	935023	935385	+
387132855	PIN17_A0915	COG3631R	SnoaL-like domain protein	935511	935918	-
387132856	PIN17_A0916	COG1733K	HxlR family transcriptional regulator	936096	936365	+
387132857	PIN17_A0917		hypothetical protein	936454	937083	+
387132858	PIN17_A0918	COG2207K	DNA-binding helix-turn-helix protein	937111	937959	+
387132859	PIN17_A0919	COG0534V	MATE efflux family protein	938056	939414	+
387132860	PIN17_A0920		RteC domain protein	939913	940026	+
387132861	PIN17_A0921		hypothetical protein	940110	940250	-
387132862	PIN17_A0922		PF11888 family protein	941442	941720	+
387132863	PIN17_A0923		PF09903 domain protein	942208	942672	+
387132864	PIN17_A0924		hypothetical protein	942662	944737	+
387133450	PIN17_A1548	COG2327S	polysaccharide pyruvyl transferase	1609163	1610323	+
387133451	PIN17_A1549	COG1215M	glycosyltransferase, group 2 family protein	1610327	1611292	+
387133452	PIN17_A1550	COG1442M	glycosyltransferase family protein	1611427	1612413	+
387133453	PIN17_A1551		transposase, IS4 family	1613075	1614034	+
387133454	PIN17_A1552	COG0438M	glycosyltransferase, group 1 family protein	1614150	1615271	+
387133455	PIN17_A1553		glycosyltransferases group 1	1615582	1616775	+
387133456	PIN17_A1555		acyltransferase	1618036	1619010	+
387133457	PIN17_A1556	COG0463M	glycosyltransferase, group 2 family protein	1619010	1619909	+
387133458	PIN17_A1557	COG0438M	glycosyltransferase, group 1 family protein	1620425	1621315	+
387133459	PIN17_A1558	COG0438M	glycosyltransferase, group 1 family protein	1621392	1622570	+
387133460	PIN17_A1559	COG0458EF	ATP-grasp domain-containing protein	1622577	1623692	+
387133461	PIN17_A1560	COG2148M	sugar transferase	1623702	1624337	+

## Sheet: ATCC 25611
Gene ID	locus tag	COG classification	Annotation	Location Start	Location End	Strain	Note: the strain specific genes are marked with red font color.
2515938003	B129DRAFT_00001	-	hypothetical protein	2	169	-
2515938004	B129DRAFT_00002	-	hypothetical protein	374	730	+
2515938005	B129DRAFT_00003	-	hypothetical protein	697	1104	-
2515938006	B129DRAFT_00004	-	Predicted P-loop ATPase and inactivated derivatives	1458	2363	-
2515938007	B129DRAFT_00005	-	hypothetical protein	2423	2650	-
2515938008	B129DRAFT_00006	-	Helix-turn-helix domain	3094	3369	+
2515938009	B129DRAFT_00007	-	Helix-turn-helix domain	3378	3680	+
2515938010	B129DRAFT_00008	-	hypothetical protein	4069	4299	+
2515938011	B129DRAFT_00009	-	Uncharacterized conserved protein	4397	6061	+
2515938012	B129DRAFT_00010	COG2862	TIGR00645 family protein	6072	6584	+
2515938013	B129DRAFT_00011	-	Site-specific recombinase XerC	6657	7280	-
2515938014	B129DRAFT_00012	-	hypothetical protein	7357	7830	-
2515938015	B129DRAFT_00013	-	Site-specific recombinase XerD	7835	8389	-
2515938016	B129DRAFT_00014	-	Phage integrase SAM-like domain	8419	9045	-
2515938017	B129DRAFT_00015	-	Transposase and inactivated derivatives	9264	9731	-
2515938018	B129DRAFT_00016	-	Helix-turn-helix domain	9820	10242	-
2515938063	B129DRAFT_00061	-	hypothetical protein	59910	60041	+
2515938064	B129DRAFT_00062	-	hypothetical protein	60031	60198	-
2515938065	B129DRAFT_00063	COG2274	ABC-type bacteriocin/lantibiotic exporters, contain an N-terminal double-glycine peptidase domain	60215	62368	-
2515938066	B129DRAFT_00064	-	P pilus assembly protein, porin PapC	62470	65022	-
2515938067	B129DRAFT_00065	-	Protein of unknown function (Porph_ging).	65030	65821	-
2515938068	B129DRAFT_00066	-	Protein of unknown function (Porph_ging).	65808	66569	-
2515938069	B129DRAFT_00067	-	hypothetical protein	66631	66846	-
2515938070	B129DRAFT_00068	-	ABC-type bacteriocin/lantibiotic exporters, contain an N-terminal double-glycine peptidase domain	67013	68539	-
2515938833	B129DRAFT_00832	COG0463	Glycosyltransferases involved in cell wall biogenesis	150369	151340	-
2515938834	B129DRAFT_00833	COG0463	Glycosyltransferases involved in cell wall biogenesis	151386	152333	-
2515938835	B129DRAFT_00834	COG1045	Serine acetyltransferase	152330	152908	-
2515938836	B129DRAFT_00835	COG0438	Glycosyltransferase	152908	154011	-
2515938837	B129DRAFT_00836	-	Polysaccharide pyruvyl transferase.	154008	155042	-
2515938838	B129DRAFT_00837	COG3274	Uncharacterized protein conserved in bacteria	155077	156030	-
2515938839	B129DRAFT_00838	COG0463	Glycosyltransferases involved in cell wall biogenesis	156083	157060	-
2515938840	B129DRAFT_00839	-	Polysaccharide pyruvyl transferase.	157385	158458	-
2515938841	B129DRAFT_00840	COG1035	Coenzyme F420-reducing hydrogenase, beta subunit	158455	159621	-
2515938842	B129DRAFT_00841	COG0534	Na+-driven multidrug efflux pump	159621	161153	-
2515939597	B129DRAFT_01597	-	hypothetical protein	141679	141780	-
2515939598	B129DRAFT_01598	-	hypothetical protein	141787	141918	-
2515939599	B129DRAFT_01599	-	hypothetical protein	142113	142427	+
2515939600	B129DRAFT_01600	-	hypothetical protein	142708	143166	-
2515939601	B129DRAFT_01601	-	hypothetical protein	143215	143376	+
2515939602	B129DRAFT_01602	-	hypothetical protein	143589	143981	+
2515939603	B129DRAFT_01603	-	Transposase and inactivated derivatives	143856	144488	-
2515939604	B129DRAFT_01604	-	hypothetical protein	146060	146125	+
2515939605	B129DRAFT_01605	-	hypothetical protein with unknown function	4	81	-
2515939606	B129DRAFT_01606	-	hypothetical protein	118	399	+
2515939607	B129DRAFT_01607	COG1611	TIGR00730 family protein	764	1300	+
2515939608	B129DRAFT_01608	-	Domain of unknown function (DUF3332).	1369	1923	+
2515939609	B129DRAFT_01609	-	Peptidylarginine deiminase and related enzymes	2416	2844	+
2515939610	B129DRAFT_01610	-	Predicted endonuclease distantly related to archaeal Holliday junction resolvase and Mrr-like restriction enzymes	2890	3594	+
2515939743	B129DRAFT_01743	-	AAA-like domain	48227	48691	-
2515939744	B129DRAFT_01744	-	hypothetical protein with unknown function	48664	48760	-
2515939745	B129DRAFT_01745	COG3344	Retron-type reverse transcriptase	48769	50580	-
2515939746	B129DRAFT_01746	-	Bacteroides conjugation system ATPase, TraG family	51127	52272	-
2515939747	B129DRAFT_01747	-	Bacteroides conjugation system ATPase, TraG family	52223	53185	-
2515939748	B129DRAFT_01748	-	Domain of unknown function (DUF4133)	53209	53544	-
2515939749	B129DRAFT_01749	-	Domain of unknown function (DUF4134)	53549	53851	-
2515939750	B129DRAFT_01750	-	hypothetical protein	54005	54829	-
2515939751	B129DRAFT_01751	-	hypothetical protein	54826	55302	-
2515939752	B129DRAFT_01752	-	Protein of unknown function (DUF3408).	55309	55782	-
2515939753	B129DRAFT_01753	COG1192	CobQ/CobB/MinD/ParA nucleotide binding domain.	55769	56572	-
2515939757	B129DRAFT_01757	-	hypothetical protein	61025	61231	-
2515939758	B129DRAFT_01758	-	hypothetical protein	61360	63561	-
2515939759	B129DRAFT_01759	-	hypothetical protein	63681	65027	-
2515939760	B129DRAFT_01760	-	hypothetical protein	65088	65366	-
2515939761	B129DRAFT_01761	-	hypothetical protein	65557	65685	+
2515939762	B129DRAFT_01762	-	Response regulator containing a CheY-like receiver domain and an HTH DNA-binding domain	65697	66725	+
2515939763	B129DRAFT_01763	-	hypothetical protein	66745	66894	-
2515939767	B129DRAFT_01767	-	hypothetical protein	75807	76511	-
2515939768	B129DRAFT_01768	COG0156	7-keto-8-aminopelargonate synthetase and related enzymes	76512	77804	-
2515939769	B129DRAFT_01769	-	hypothetical protein	78011	78220	+
2515939770	B129DRAFT_01770	-	Leucine rich repeats (6 copies)	78317	79084	+
2515939771	B129DRAFT_01771	-	ABC-type bacteriocin/lantibiotic exporters, contain an N-terminal double-glycine peptidase domain	79048	80574	+
2515939772	B129DRAFT_01772	-	Protein of unknown function (Porph_ging).	80577	81395	+
2515939773	B129DRAFT_01773	-	TonB dependent receptor.	81395	83989	+
2515939779	B129DRAFT_01779	-	Transposase DDE domain.	88218	88490	-
2515939780	B129DRAFT_01780	-	PcfK-like protein	1	117	+
2515939781	B129DRAFT_01781	COG4974	Site-specific recombinase XerD	197	1234	-
2515939782	B129DRAFT_01782	COG4974	Site-specific recombinase XerD	1243	2226	-
2515939783	B129DRAFT_01783	COG4974	Site-specific recombinase XerD	2219	3451	-
2515939784	B129DRAFT_01784	-	hypothetical protein	4070	4894	+
2515939785	B129DRAFT_01785	-	Superfamily II helicase	4891	7998	+
2515939786	B129DRAFT_01786	-	Site-specific recombinase XerD	8261	8683	-
2515939787	B129DRAFT_01787	-	PcfK-like protein	8939	9151	-
2515940181	B129DRAFT_02183	-	hypothetical protein with unknown function	6806	6879	+
2515940182	B129DRAFT_02184	-	hypothetical protein	7149	7328	-
2515940183	B129DRAFT_02185	-	Protein of unknown function (DUF3853)	7383	7697	+
2515940184	B129DRAFT_02186	-	Helix-turn-helix domain	7722	8168	+
2515940185	B129DRAFT_02187	-	hypothetical protein	8176	8760	+
2515940186	B129DRAFT_02188	-	hypothetical protein	8773	9267	+
2515940187	B129DRAFT_02189	-	hypothetical protein	9896	10267	+
2515940188	B129DRAFT_02190	-	hypothetical protein	10288	11541	+
2515940189	B129DRAFT_02191	-	hypothetical protein	11559	12152	+
2515940190	B129DRAFT_02192	-	Predicted transcriptional regulator containing an HTH domain and an uncharacterized domain shared with the mammalian protein Schlafen	12259	12858	-
2515940191	B129DRAFT_02193	-	Predicted transcriptional regulator containing an HTH domain and an uncharacterized domain shared with the mammalian protein Schlafen	12861	13649	-
2515940192	B129DRAFT_02194	-	AIPR protein.	13746	15860	-
2515940193	B129DRAFT_02195	-	Domain of unknown function (DUF4420)	15862	16788	-
2515940194	B129DRAFT_02196	-	Z1 domain.	16775	19642	-
2515940195	B129DRAFT_02197	-	Histidine kinase-, DNA gyrase B-, and HSP90-like ATPase.	19644	21146	-
2515940196	B129DRAFT_02198	COG0270	DNA-methyltransferase (dcm)	21133	22215	-
2515940197	B129DRAFT_02199	COG3655	Predicted transcriptional regulator	22315	22545	-
2515940198	B129DRAFT_02200	-	hypothetical protein	22866	23645	-
2515940199	B129DRAFT_02201	-	Trypsin-like serine proteases, typically periplasmic, contain C-terminal PDZ domain	23947	27954	-
2515940200	B129DRAFT_02202	-	hypothetical protein	27938	29143	-
2515940201	B129DRAFT_02203	COG1373	Predicted ATPase (AAA+ superfamily)	29242	30495	-
2515940202	B129DRAFT_02204	-	hypothetical protein	30650	31411	-
2515940203	B129DRAFT_02205	-	Transposase DDE domain.	31404	31661	-
2515940204	B129DRAFT_02206	-	Transposase DDE domain.	1	219	+
2515940205	B129DRAFT_02207	-	hypothetical protein	212	445	-
2515938003	B129DRAFT_00001	-	hypothetical protein	2	169	-
2515938004	B129DRAFT_00002	-	hypothetical protein	374	730	+
2515938005	B129DRAFT_00003	-	hypothetical protein	697	1104	-
2515938006	B129DRAFT_00004	-	Predicted P-loop ATPase and inactivated derivatives	1458	2363	-
2515938007	B129DRAFT_00005	-	hypothetical protein	2423	2650	-
2515938008	B129DRAFT_00006	-	Helix-turn-helix domain	3094	3369	+
2515938009	B129DRAFT_00007	-	Helix-turn-helix domain	3378	3680	+
2515938010	B129DRAFT_00008	-	hypothetical protein	4069	4299	+
2515938011	B129DRAFT_00009	-	Uncharacterized conserved protein	4397	6061	+
2515938012	B129DRAFT_00010	COG2862	TIGR00645 family protein	6072	6584	+
2515938013	B129DRAFT_00011	-	Site-specific recombinase XerC	6657	7280	-
2515938014	B129DRAFT_00012	-	hypothetical protein	7357	7830	-
2515938015	B129DRAFT_00013	-	Site-specific recombinase XerD	7835	8389	-
2515938016	B129DRAFT_00014	-	Phage integrase SAM-like domain	8419	9045	-
2515938017	B129DRAFT_00015	-	Transposase and inactivated derivatives	9264	9731	-
2515938018	B129DRAFT_00016	-	Helix-turn-helix domain	9820	10242	-
2515938063	B129DRAFT_00061	-	hypothetical protein	59910	60041	+
2515938064	B129DRAFT_00062	-	hypothetical protein	60031	60198	-
2515938065	B129DRAFT_00063	COG2274	ABC-type bacteriocin/lantibiotic exporters, contain an N-terminal double-glycine peptidase domain	60215	62368	-
2515938066	B129DRAFT_00064	-	P pilus assembly protein, porin PapC	62470	65022	-
2515938067	B129DRAFT_00065	-	Protein of unknown function (Porph_ging).	65030	65821	-
2515938068	B129DRAFT_00066	-	Protein of unknown function (Porph_ging).	65808	66569	-
2515938069	B129DRAFT_00067	-	hypothetical protein	66631	66846	-
2515938070	B129DRAFT_00068	-	ABC-type bacteriocin/lantibiotic exporters, contain an N-terminal double-glycine peptidase domain	67013	68539	-
2515938833	B129DRAFT_00832	COG0463	Glycosyltransferases involved in cell wall biogenesis	150369	151340	-
2515938834	B129DRAFT_00833	COG0463	Glycosyltransferases involved in cell wall biogenesis	151386	152333	-
2515938835	B129DRAFT_00834	COG1045	Serine acetyltransferase	152330	152908	-
2515938836	B129DRAFT_00835	COG0438	Glycosyltransferase	152908	154011	-
2515938837	B129DRAFT_00836	-	Polysaccharide pyruvyl transferase.	154008	155042	-
2515938838	B129DRAFT_00837	COG3274	Uncharacterized protein conserved in bacteria	155077	156030	-
2515938839	B129DRAFT_00838	COG0463	Glycosyltransferases involved in cell wall biogenesis	156083	157060	-
2515938840	B129DRAFT_00839	-	Polysaccharide pyruvyl transferase.	157385	158458	-
2515938841	B129DRAFT_00840	COG1035	Coenzyme F420-reducing hydrogenase, beta subunit	158455	159621	-
2515938842	B129DRAFT_00841	COG0534	Na+-driven multidrug efflux pump	159621	161153	-
2515939597	B129DRAFT_01597	-	hypothetical protein	141679	141780	-
2515939598	B129DRAFT_01598	-	hypothetical protein	141787	141918	-
2515939599	B129DRAFT_01599	-	hypothetical protein	142113	142427	+
2515939600	B129DRAFT_01600	-	hypothetical protein	142708	143166	-
2515939601	B129DRAFT_01601	-	hypothetical protein	143215	143376	+
2515939602	B129DRAFT_01602	-	hypothetical protein	143589	143981	+
2515939603	B129DRAFT_01603	-	Transposase and inactivated derivatives	143856	144488	-
2515939604	B129DRAFT_01604	-	hypothetical protein	146060	146125	+
2515939605	B129DRAFT_01605	-	hypothetical protein with unknown function	4	81	-
2515939606	B129DRAFT_01606	-	hypothetical protein	118	399	+
2515939607	B129DRAFT_01607	COG1611	TIGR00730 family protein	764	1300	+
2515939608	B129DRAFT_01608	-	Domain of unknown function (DUF3332).	1369	1923	+
2515939609	B129DRAFT_01609	-	Peptidylarginine deiminase and related enzymes	2416	2844	+
2515939610	B129DRAFT_01610	-	Predicted endonuclease distantly related to archaeal Holliday junction resolvase and Mrr-like restriction enzymes	2890	3594	+
2515939743	B129DRAFT_01743	-	AAA-like domain	48227	48691	-
2515939744	B129DRAFT_01744	-	hypothetical protein with unknown function	48664	48760	-
2515939745	B129DRAFT_01745	COG3344	Retron-type reverse transcriptase	48769	50580	-
2515939746	B129DRAFT_01746	-	Bacteroides conjugation system ATPase, TraG family	51127	52272	-
2515939747	B129DRAFT_01747	-	Bacteroides conjugation system ATPase, TraG family	52223	53185	-
2515939748	B129DRAFT_01748	-	Domain of unknown function (DUF4133)	53209	53544	-
2515939749	B129DRAFT_01749	-	Domain of unknown function (DUF4134)	53549	53851	-
2515939750	B129DRAFT_01750	-	hypothetical protein	54005	54829	-
2515939751	B129DRAFT_01751	-	hypothetical protein	54826	55302	-
2515939752	B129DRAFT_01752	-	Protein of unknown function (DUF3408).	55309	55782	-
2515939753	B129DRAFT_01753	COG1192	CobQ/CobB/MinD/ParA nucleotide binding domain.	55769	56572	-
2515939757	B129DRAFT_01757	-	hypothetical protein	61025	61231	-
2515939758	B129DRAFT_01758	-	hypothetical protein	61360	63561	-
2515939759	B129DRAFT_01759	-	hypothetical protein	63681	65027	-
2515939760	B129DRAFT_01760	-	hypothetical protein	65088	65366	-
2515939761	B129DRAFT_01761	-	hypothetical protein	65557	65685	+
2515939762	B129DRAFT_01762	-	Response regulator containing a CheY-like receiver domain and an HTH DNA-binding domain	65697	66725	+
2515939763	B129DRAFT_01763	-	hypothetical protein	66745	66894	-
2515939767	B129DRAFT_01767	-	hypothetical protein	75807	76511	-
2515939768	B129DRAFT_01768	COG0156	7-keto-8-aminopelargonate synthetase and related enzymes	76512	77804	-
2515939769	B129DRAFT_01769	-	hypothetical protein	78011	78220	+
2515939770	B129DRAFT_01770	-	Leucine rich repeats (6 copies)	78317	79084	+
2515939771	B129DRAFT_01771	-	ABC-type bacteriocin/lantibiotic exporters, contain an N-terminal double-glycine peptidase domain	79048	80574	+
2515939772	B129DRAFT_01772	-	Protein of unknown function (Porph_ging).	80577	81395	+
2515939773	B129DRAFT_01773	-	TonB dependent receptor.	81395	83989	+
2515939779	B129DRAFT_01779	-	Transposase DDE domain.	88218	88490	-
2515939780	B129DRAFT_01780	-	PcfK-like protein	1	117	+
2515939781	B129DRAFT_01781	COG4974	Site-specific recombinase XerD	197	1234	-
2515939782	B129DRAFT_01782	COG4974	Site-specific recombinase XerD	1243	2226	-
2515939783	B129DRAFT_01783	COG4974	Site-specific recombinase XerD	2219	3451	-
2515939784	B129DRAFT_01784	-	hypothetical protein	4070	4894	+
2515939785	B129DRAFT_01785	-	Superfamily II helicase	4891	7998	+
2515939786	B129DRAFT_01786	-	Site-specific recombinase XerD	8261	8683	-
2515939787	B129DRAFT_01787	-	PcfK-like protein	8939	9151	-
2515940181	B129DRAFT_02183	-	hypothetical protein with unknown function	6806	6879	+
2515940182	B129DRAFT_02184	-	hypothetical protein	7149	7328	-
2515940183	B129DRAFT_02185	-	Protein of unknown function (DUF3853)	7383	7697	+
2515940184	B129DRAFT_02186	-	Helix-turn-helix domain	7722	8168	+
2515940185	B129DRAFT_02187	-	hypothetical protein	8176	8760	+
2515940186	B129DRAFT_02188	-	hypothetical protein	8773	9267	+
2515940187	B129DRAFT_02189	-	hypothetical protein	9896	10267	+
2515940188	B129DRAFT_02190	-	hypothetical protein	10288	11541	+
2515940189	B129DRAFT_02191	-	hypothetical protein	11559	12152	+
2515940190	B129DRAFT_02192	-	Predicted transcriptional regulator containing an HTH domain and an uncharacterized domain shared with the mammalian protein Schlafen	12259	12858	-
2515940191	B129DRAFT_02193	-	Predicted transcriptional regulator containing an HTH domain and an uncharacterized domain shared with the mammalian protein Schlafen	12861	13649	-
2515940192	B129DRAFT_02194	-	AIPR protein.	13746	15860	-
2515940193	B129DRAFT_02195	-	Domain of unknown function (DUF4420)	15862	16788	-
2515940194	B129DRAFT_02196	-	Z1 domain.	16775	19642	-
2515940195	B129DRAFT_02197	-	Histidine kinase-, DNA gyrase B-, and HSP90-like ATPase.	19644	21146	-
2515940196	B129DRAFT_02198	COG0270	DNA-methyltransferase (dcm)	21133	22215	-
2515940197	B129DRAFT_02199	COG3655	Predicted transcriptional regulator	22315	22545	-
2515940198	B129DRAFT_02200	-	hypothetical protein	22866	23645	-
2515940199	B129DRAFT_02201	-	Trypsin-like serine proteases, typically periplasmic, contain C-terminal PDZ domain	23947	27954	-
2515940200	B129DRAFT_02202	-	hypothetical protein	27938	29143	-
2515940201	B129DRAFT_02203	COG1373	Predicted ATPase (AAA+ superfamily)	29242	30495	-
2515940202	B129DRAFT_02204	-	hypothetical protein	30650	31411	-
2515940203	B129DRAFT_02205	-	Transposase DDE domain.	31404	31661	-
2515940204	B129DRAFT_02206	-	Transposase DDE domain.	1	219	+
2515940205	B129DRAFT_02207	-	hypothetical protein	212	445	-
2515938681	B129DRAFT_00680	-	hypothetical protein	280842	281522	+
2515938682	B129DRAFT_00681	-	Site-specific recombinase XerD	281547	282062	-
2515938683	B129DRAFT_00682	COG4974	Site-specific recombinase XerD	282067	283335	+
2515938684	B129DRAFT_00683	-	Domain of unknown function (DUF1896).	283388	283873	+
2515938685	B129DRAFT_00684	-	hypothetical protein with unknown function	6	118	+
2515938686	B129DRAFT_00685	-	hypothetical protein	621	779	+
2515938687	B129DRAFT_00686	-	hypothetical protein	915	1325	+
2515938688	B129DRAFT_00687	-	hypothetical protein	1542	1631	+
2515938689	B129DRAFT_00688	-	Protein of unknown function (DUF3408).	1628	2158	+
2515938690	B129DRAFT_00689	-	hypothetical protein	2155	2865	-
2515938691	B129DRAFT_00690	-	Type IV secretory pathway, VirD2 components (relaxase)	3884	5152	-
2515938692	B129DRAFT_00691	-	Type IV secretory pathway, VirD4 components	5524	7419	-
2515938693	B129DRAFT_00692	-	Transposase DDE domain.	7334	7633	-
2515938694	B129DRAFT_00693	-	hypothetical protein	7630	7944	-
2515938695	B129DRAFT_00694	-	hypothetical protein	8232	8711	-
2515938696	B129DRAFT_00695	-	hypothetical protein	9441	10022	-
2515938697	B129DRAFT_00696	-	Transposase DDE domain.	10026	10298	-
2515938698	B129DRAFT_00697	-	hypothetical protein	12206	12313	-
2515938699	B129DRAFT_00698	-	hypothetical protein	12749	12922	-
2515938700	B129DRAFT_00699	COG0474	Cation transport ATPase	12986	15976	-
2515938701	B129DRAFT_00700	-	hypothetical protein	16019	16204	-
2515938702	B129DRAFT_00701	COG0670	Integral membrane protein, interacts with FtsH	16231	16953	-
2515938703	B129DRAFT_00702	-	hypothetical protein	16996	17262	-
2515938704	B129DRAFT_00703	-	hypothetical protein	17719	19092	+
2515938705	B129DRAFT_00704	-	hypothetical protein	19092	19475	-
2515938967	B129DRAFT_00966	-	hypothetical protein	36433	36585	-
2515938968	B129DRAFT_00967	-	hypothetical protein	36891	37010	+
2515938969	B129DRAFT_00968	-	Protein of unknown function (DUF1200).	37017	37427	+
2515938970	B129DRAFT_00969	-	hypothetical protein with unknown function	37656	37728	+
2515938971	B129DRAFT_00970	-	hypothetical protein with unknown function	37756	37831	+
2515938972	B129DRAFT_00971	-	hypothetical protein with unknown function	37954	38025	-
2515938973	B129DRAFT_00972	-	hypothetical protein with unknown function	38054	38143	-
2515939743	B129DRAFT_01743	-	AAA-like domain	48227	48691	-
2515939744	B129DRAFT_01744	-	hypothetical protein with unknown function	48664	48760	-
2515939745	B129DRAFT_01745	COG3344	Retron-type reverse transcriptase	48769	50580	-
2515939746	B129DRAFT_01746	-	Bacteroides conjugation system ATPase, TraG family	51127	52272	-
2515939747	B129DRAFT_01747	-	Bacteroides conjugation system ATPase, TraG family	52223	53185	-
2515939748	B129DRAFT_01748	-	Domain of unknown function (DUF4133)	53209	53544	-
2515939749	B129DRAFT_01749	-	Domain of unknown function (DUF4134)	53549	53851	-
2515939750	B129DRAFT_01750	-	hypothetical protein	54005	54829	-
2515939751	B129DRAFT_01751	-	hypothetical protein	54826	55302	-
2515939752	B129DRAFT_01752	-	Protein of unknown function (DUF3408).	55309	55782	-
2515939753	B129DRAFT_01753	COG1192	CobQ/CobB/MinD/ParA nucleotide binding domain.	55769	56572	-
2515939757	B129DRAFT_01757	-	hypothetical protein	61025	61231	-
2515939758	B129DRAFT_01758	-	hypothetical protein	61360	63561	-
2515939759	B129DRAFT_01759	-	hypothetical protein	63681	65027	-
2515939760	B129DRAFT_01760	-	hypothetical protein	65088	65366	-
2515939761	B129DRAFT_01761	-	hypothetical protein	65557	65685	+
2515939762	B129DRAFT_01762	-	Response regulator containing a CheY-like receiver domain and an HTH DNA-binding domain	65697	66725	+
2515939763	B129DRAFT_01763	-	hypothetical protein	66745	66894	-
2515939767	B129DRAFT_01767	-	hypothetical protein	75807	76511	-
2515939768	B129DRAFT_01768	COG0156	7-keto-8-aminopelargonate synthetase and related enzymes	76512	77804	-
2515939769	B129DRAFT_01769	-	hypothetical protein	78011	78220	+
2515939770	B129DRAFT_01770	-	Leucine rich repeats (6 copies)	78317	79084	+
2515939771	B129DRAFT_01771	-	ABC-type bacteriocin/lantibiotic exporters, contain an N-terminal double-glycine peptidase domain	79048	80574	+
2515939772	B129DRAFT_01772	-	Protein of unknown function (Porph_ging).	80577	81395	+
2515939773	B129DRAFT_01773	-	TonB dependent receptor.	81395	83989	+
2515939779	B129DRAFT_01779	-	Transposase DDE domain.	88218	88490	-
2515939780	B129DRAFT_01780	-	PcfK-like protein	1	117	+
2515939781	B129DRAFT_01781	COG4974	Site-specific recombinase XerD	197	1234	-
2515939782	B129DRAFT_01782	COG4974	Site-specific recombinase XerD	1243	2226	-
2515939783	B129DRAFT_01783	COG4974	Site-specific recombinase XerD	2219	3451	-
2515939784	B129DRAFT_01784	-	hypothetical protein	4070	4894	+
2515939785	B129DRAFT_01785	-	Superfamily II helicase	4891	7998	+
2515939786	B129DRAFT_01786	-	Site-specific recombinase XerD	8261	8683	-
2515939787	B129DRAFT_01787	-	PcfK-like protein	8939	9151	-
2515940181	B129DRAFT_02183	-	hypothetical protein with unknown function	6806	6879	+
2515940182	B129DRAFT_02184	-	hypothetical protein	7149	7328	-
2515940183	B129DRAFT_02185	-	Protein of unknown function (DUF3853)	7383	7697	+
2515940184	B129DRAFT_02186	-	Helix-turn-helix domain	7722	8168	+
2515940185	B129DRAFT_02187	-	hypothetical protein	8176	8760	+
2515940186	B129DRAFT_02188	-	hypothetical protein	8773	9267	+
2515940187	B129DRAFT_02189	-	hypothetical protein	9896	10267	+
2515940188	B129DRAFT_02190	-	hypothetical protein	10288	11541	+
2515940189	B129DRAFT_02191	-	hypothetical protein	11559	12152	+
2515940190	B129DRAFT_02192	-	Predicted transcriptional regulator containing an HTH domain and an uncharacterized domain shared with the mammalian protein Schlafen	12259	12858	-
2515940191	B129DRAFT_02193	-	Predicted transcriptional regulator containing an HTH domain and an uncharacterized domain shared with the mammalian protein Schlafen	12861	13649	-
2515940192	B129DRAFT_02194	-	AIPR protein.	13746	15860	-
2515940193	B129DRAFT_02195	-	Domain of unknown function (DUF4420)	15862	16788	-
2515940194	B129DRAFT_02196	-	Z1 domain.	16775	19642	-
2515940195	B129DRAFT_02197	-	Histidine kinase-, DNA gyrase B-, and HSP90-like ATPase.	19644	21146	-
2515940196	B129DRAFT_02198	COG0270	DNA-methyltransferase (dcm)	21133	22215	-
2515940197	B129DRAFT_02199	COG3655	Predicted transcriptional regulator	22315	22545	-
2515940198	B129DRAFT_02200	-	hypothetical protein	22866	23645	-
2515940199	B129DRAFT_02201	-	Trypsin-like serine proteases, typically periplasmic, contain C-terminal PDZ domain	23947	27954	-
2515940200	B129DRAFT_02202	-	hypothetical protein	27938	29143	-
2515940201	B129DRAFT_02203	COG1373	Predicted ATPase (AAA+ superfamily)	29242	30495	-
2515940202	B129DRAFT_02204	-	hypothetical protein	30650	31411	-
2515940203	B129DRAFT_02205	-	Transposase DDE domain.	31404	31661	-
2515940204	B129DRAFT_02206	-	Transposase DDE domain.	1	219	+
2515940205	B129DRAFT_02207	-	hypothetical protein	212	445	-
