# Supplementary material for: Comparative genome analysis of Prevotella intermedia strain isolated from infected root canal reveals features related to pathogenicity and adaptation
Source: BMC Genomics. 2015 Feb 25;16(1):122. doi: 10.1186/s12864-015-1272-3 (PMC4349605; doi:10.1186/s12864-015-1272-3)
Supplement: Additional file 2: — The visualized genomic alignments of Prevotella taxa. [file 12864_2015_1272_MOESM2_ESM.zip]

Archive with 36 entries (36 files):
- Prevotella_dentalis_DSM_3688_Contigs_0.pdf
- Prevotella_dentalis_DSM_3688_Contigs_1.pdf
- Prevotella_dentalis_DSM_3688_Contigs_2.pdf
- Prevotella_dentalis_DSM_3688_Contigs_3.pdf
- Prevotella_dentalis_DSM_3688_Contigs_4.pdf
- Prevotella_dentalis_DSM_3688_Prevotella_intermedia_17_0.pdf
- Prevotella_dentalis_DSM_3688_Prevotella_intermedia_17_1.pdf
- Prevotella_dentalis_DSM_3688_Prevotella_intermedia_17_2.pdf
- Prevotella_dentalis_DSM_3688_Prevotella_intermedia_17_3.pdf
- Prevotella_dentalis_DSM_3688_Prevotella_intermedia_17_4.pdf
- Prevotella_denticola_F0289_Contigs_0.pdf
- Prevotella_denticola_F0289_Contigs_1.pdf
- Prevotella_denticola_F0289_Contigs_2.pdf
- Prevotella_denticola_F0289_Contigs_3.pdf
- Prevotella_denticola_F0289_Contigs_4.pdf
- Prevotella_denticola_F0289_Prevotella_intermedia_17_0.pdf
- Prevotella_denticola_F0289_Prevotella_intermedia_17_1.pdf
- Prevotella_denticola_F0289_Prevotella_intermedia_17_2.pdf
- Prevotella_denticola_F0289_Prevotella_intermedia_17_3.pdf
- Prevotella_denticola_F0289_Prevotella_intermedia_17_4.pdf
- Prevotella_intermedia_17_Contigs_1.pdf
- Prevotella_intermedia_17_Contigs_2.pdf
- Prevotella_melaninogenica_ATCC_25845_Contigs_1.pdf
- Prevotella_melaninogenica_ATCC_25845_Contigs_2.pdf
- Prevotella_melaninogenica_ATCC_25845_Prevotella_intermedia_17_1.pdf
- Prevotella_melaninogenica_ATCC_25845_Prevotella_intermedia_17_2.pdf
- Prevotella_ruminicola_23_Contigs_0.pdf
- Prevotella_ruminicola_23_Contigs_1.pdf
- Prevotella_ruminicola_23_Contigs_2.pdf
- Prevotella_ruminicola_23_Contigs_3.pdf
- Prevotella_ruminicola_23_Contigs_4.pdf
- Prevotella_ruminicola_23_Prevotella_intermedia_17_0.pdf
- Prevotella_ruminicola_23_Prevotella_intermedia_17_1.pdf
- Prevotella_ruminicola_23_Prevotella_intermedia_17_2.pdf
- Prevotella_ruminicola_23_Prevotella_intermedia_17_3.pdf
- Prevotella_ruminicola_23_Prevotella_intermedia_17_4.pdf
