# Supplementary material for: Comparative genome analysis of Prevotella intermedia strain isolated from infected root canal reveals features related to pathogenicity and adaptation
Source: BMC Genomics. 2015 Feb 25;16(1):122. doi: 10.1186/s12864-015-1272-3 (PMC4349605; doi:10.1186/s12864-015-1272-3)
Supplement: Additional file 3: — The Prevotella taxa used in genome comparison and phylogenetics analysis. [file 12864_2015_1272_MOESM3_ESM.xlsx]

## Sheet: Sheet1
Strains	Isolation Site	Reference of isolation site information	NCBI ID	Total Geinome Length(Mb)	CG%	Genes	Protein Sequences	Status
Prevotella intermedia ZT	infected root canal	Experiments in this study	NA	2.75	43.8	2188	2067	Scaffolds or contigs
Prevotella intermedia 17	human periodontal pocket	NCBI genome database	163151	2.7	43.5	2460	2266	Complete
Prevotella dentalis DSM 3688	dental root canal.	NCBI genome database	184818	3.55	55.9	2726	2544	Complete
Prevotella melaninogenica ATCC 25845	oral cavity	NCBI genome database	51377	3.17	41	2401	2296	Complete
Prevotella denticola F0289	oral cavity	Prevotella, a New Genus To Include Bacteroides melaninogenicus and Related Species Formerly Classified in the Genus Bacteroides, Int J Syst Bacteriol April 1990 40:205-208;β-Lactamase Production by Oral Pigmented Prevotella Species Isolated from Young Children, Clin Infect Dis. (1997) 25 (Supplement 2): S272-S274	65091	2.94	50.4	2495	2386	Complete
Prevotella ruminicola 23	rumen	NCBI genome database	47507	3.62	4.77	2860	2763	Complete
Prevotella bergensis DSM 17361	the skin and soft-tissue abscesses	NCBI genome database	55893	3.2	47.6	NA	2825	Scaffolds or contigs
Prevotella timonensis CRIS 5C B1	breast abscess	NCBI genome database	42971	2.8	42.2	2260	2202	Scaffolds or contigs
Prevotella bivia DSM 20514	female vagina	NCBI genome database	182041	2.52	39.8	NA	2090	Scaffolds or contigs
Prevotella bivia JCVIHMP010	female vagina	NCBI genome database	42961	2.42	3.98	2095	2041	Scaffolds or contigs
Prevotella bryantii B14	rumen	NCBI genome database	50549	3.59	39.1	2900	2780	Scaffolds or contigs
Prevotella disiens FB035 09AN	female vagina	Sialidases (neuraminidases) in bacterial vaginosis and bacterial vaginosis-associated microflora, J. Clin. Microbiol. March 1992 30:3 663-666	51531	3	40.2	2694	2621	Scaffolds or contigs
Prevotella stercorea DSM 18206	human feces	Prevotella copri sp. nov. and Prevotella stercorea sp. nov., isolated from human faeces, Int J Syst Evol Microbiol May 2007 57:941-946;	78321	3.09	49	NA	3017	Scaffolds or contigs
Prevotella copri DSM 18205	human feces	Prevotella copri sp. nov. and Prevotella stercorea sp. nov., isolated from human faeces, Int J Syst Evol Microbiol May 2007 57:941-946;	55277	3.51	44.9	3415	3337	Scaffolds or contigs
Prevotella buccae ATCC 33574	oral cavity	NCBI genome database	61457	3.22	51	NA	2896	Scaffolds or contigs
Prevotella buccae D17	oral cavity	NCBI genome database	46071	3.3	50.9	2664	2617	Scaffolds or contigs
Prevotella buccalis ATCC 35310	dental plaque	NCBI genome database	42969	3.03	45.3	2509	2456	Scaffolds or contigs
Prevotella denticola CRIS 18C A	oral cavity	NCBI genome database	63591	3.18	49.9	NA	2701	Scaffolds or contigs
Prevotella histicola F0411	oral mucosal tissue	NCBI genome database	76947	2.99	41.2	2535	2479	Scaffolds or contigs
Prevotella maculosa OT 289	oral cavity	Prevotella maculosa sp. nov., isolated from the human oral cavity, Int J Syst Evol Microbiol December 2007 57:2936-2939;	81767	3.13	47.7	NA	2574	Scaffolds or contigs
Prevotella marshii DSM 16973	oral cavity	NCBI genome database	51709	2.52	47.4	2386	2335	Scaffolds or contigs
Prevotella melaninogenica D18	oral cavity	NCBI genome database	45901	3.21	40.9	2507	2461	Scaffolds or contigs
Prevotella micans F0438	oral cavity	NCBI genome database	81791	2.47	45.5	2115	2064	Scaffolds or contigs
Prevotella multiformis DSM 16608	oral cavity	NCBI genome database	63431	3.03	51.6	NA	2884	Scaffolds or contigs
Prevotella multisaccharivorax DSM 17128	oral cavity	NCBI genome database	68187	3.39	48.3	NA	2710	Scaffolds or contigs
Prevotella nigrescens ATCC 33563	oral cavity	NCBI genome database	70557	2.61	42.6	NA	2421	Scaffolds or contigs
Prevotella nigrescens F0103	oral cavity	NCBI genome database	188423	3.02	42.7	2812	2757	Scaffolds or contigs
Prevotella oralis ATCC 33269	oral cavity	NCBI genome database	61459	2.83	44.5	NA	2488	Scaffolds or contigs
Prevotella oris C735	oral cavity	NCBI genome database	49959	3.32	43.9	2792	2644	Scaffolds or contigs
Prevotella oris F0302	oral cavity	NCBI genome database	55989	3.24	43.8	3379	3316	Scaffolds or contigs
Prevotella oulorum F0390	oral cavity	NCBI genome database	72969	2.79	46.8	NA	2488	Scaffolds or contigs
Prevotella pallens ATCC 700821	oral cavity	Phylogenetic characterization and proposal of a new pigmented species to the genus Prevotella: Prevotella pallens sp. nov. Int J Syst Bacteriol January 1998 48:47-51;	70559	3.05	37.4	NA	2860	Scaffolds or contigs
Prevotella saccharolytica F0055	oral cavity	revotella saccharolytica sp. nov., isolated from the human oral cavity, Int J Syst Evol Microbiol October 2010 60:2458-2461; published ahead of print November 27, 2009,	183769	2.86	43.2	2609	2561	Scaffolds or contigs
Prevotella salivae DSM 15606	oral cavity	Prevotella shahii sp. nov. and Prevotella salivae sp. nov., isolated from the human oral cavity, Int J Syst Evol Microbiol May 2004 54:877-883;	61887	3.14	41.4	NA	2939	Scaffolds or contigs
Prevotella tannerae ATCC 51259	human gingival crevice	NCBI genome database	55769	2.58	46.6	2865	2811	Scaffolds or contigs
Prevotella veroralis F0319	oral cavity	gingival crevices	55991	2.99	41.9	NA	3048	Scaffolds or contigs
NA: data unavailable
