# Supplementary material for: Comparative genome analysis of Prevotella intermedia strain isolated from infected root canal reveals features related to pathogenicity and adaptation
Source: BMC Genomics. 2015 Feb 25;16(1):122. doi: 10.1186/s12864-015-1272-3 (PMC4349605; doi:10.1186/s12864-015-1272-3)
Supplement: Additional file 4: — The housekeeping genes used in phylogenetic tree building. [file 12864_2015_1272_MOESM4_ESM.xlsx]

## Sheet: Sheet1
#Query	Hit	E-value	description	class	class description
contig00007_orf00050	COG0039	2e-53	Malate/lactate dehydrogenases	C	Energy production and conversion		7
contig00014_orf00060	COG0282	1e-157	Acetate kinase	C	Energy production and conversion		7
contig00014_orf00061	COG0280	4e-92	Phosphotransacetylase	C	Energy production and conversion		7
contig00028_orf00017	COG1805	8e-83	Na+-transporting NADH:ubiquinone oxidoreductase, subunit NqrB	C	Energy production and conversion		7
contig00028_orf00020	COG1347	4e-59	Na+-transporting NADH:ubiquinone oxidoreductase, subunit NqrD	C	Energy production and conversion		7
contig00028_orf00022	COG2209	3e-60	Na+-transporting NADH:ubiquinone oxidoreductase, subunit NqrE	C	Energy production and conversion		7
contig00028_orf00023	COG2871	1e-128	Na+-transporting NADH:ubiquinone oxidoreductase, subunit NqrF	C	Energy production and conversion		7
contig00009_orf00017	COG0206	7e-75	Cell division GTPase	D	Cell cycle control, cell division, chromosome partitioning		2
contig00009_orf00019	COG0849	2e-57	Actin-like ATPase involved in cell division	D	Cell cycle control, cell division, chromosome partitioning		2
contig00001_orf00368	COG0289	8e-41	Dihydrodipicolinate reductase	E	Amino acid transport and metabolism		3
contig00019_orf00035	COG1166	0	Arginine decarboxylase (spermidine biosynthesis)	E	Amino acid transport and metabolism		3
contig00028_orf00010	COG0112	1e-173	Glycine/serine hydroxymethyltransferase	E	Amino acid transport and metabolism		3
contig00001_orf00136	COG0572	1e-37	Uridine kinase	F	Nucleotide transport and metabolism		9
contig00001_orf00234	COG0461	2e-39	Orotate phosphoribosyltransferase	F	Nucleotide transport and metabolism		9
contig00001_orf00325	COG0274	3e-39	Deoxyribose-phosphate aldolase	F	Nucleotide transport and metabolism		9
contig00006_orf00037	COG0015	3e-88	Adenylosuccinate lyase	F	Nucleotide transport and metabolism		9
contig00009_orf00064	COG0047	6e-47	Phosphoribosylformylglycinamidine (FGAM) synthase, glutamine amidotransferase domain	F	Nucleotide transport and metabolism		9
contig00009_orf00064	COG0046	1e-123	Phosphoribosylformylglycinamidine (FGAM) synthase, synthetase domain	F	Nucleotide transport and metabolism		9
contig00010_orf00094	COG0504	0	CTP synthase (UTP-ammonia lyase)	F	Nucleotide transport and metabolism		9
contig00011_orf00028	COG0152	3e-48	Phosphoribosylaminoimidazolesuccinocarboxamide (SAICAR) synthase	F	Nucleotide transport and metabolism		9
contig00028_orf00009	COG0540	3e-98	Aspartate carbamoyltransferase, catalytic chain	F	Nucleotide transport and metabolism		9
contig00006_orf00065	COG0126	1e-121	3-phosphoglycerate kinase	G	Carbohydrate transport and metabolism		3
contig00006_orf00095	COG0191	3e-91	Fructose/tagatose bisphosphate aldolase	G	Carbohydrate transport and metabolism		3
contig00023_orf00034	COG1109	1e-80	Phosphomannomutase	G	Carbohydrate transport and metabolism		3
contig00001_orf00071	COG1587	2e-22	Uroporphyrinogen-III synthase	H	Coenzyme transport and metabolism		3
contig00001_orf00138	COG0294	1e-47	Dihydropteroate synthase and related enzymes	H	Coenzyme transport and metabolism		3
contig00015_orf00048	COG1575	1e-40	1,4-dihydroxy-2-naphthoate octaprenyltransferase	H	Coenzyme transport and metabolism		3
contig00012_orf00038	COG0743	1e-136	1-deoxy-D-xylulose 5-phosphate reductoisomerase	I	Lipid transport and metabolism		1
contig00001_orf00296	COG0304	1e-138	3-oxoacyl-(acyl-carrier-protein) synthase	IQ	Multiple classes		2
contig00001_orf00046	COG0018	1e-114	Arginyl-tRNA synthetase	J	Translation, ribosomal structure and biogenesis		22
contig00001_orf00072	COG0162	1e-109	Tyrosyl-tRNA synthetase	J	Translation, ribosomal structure and biogenesis		22
contig00001_orf00136	COG0441	1e-06	Threonyl-tRNA synthetase	J	Translation, ribosomal structure and biogenesis		22
contig00001_orf00291	COG0495	1e-169	Leucyl-tRNA synthetase	J	Translation, ribosomal structure and biogenesis		22
contig00001_orf00300	COG0012	1e-131	Predicted GTPase, probable translation factor	J	Translation, ribosomal structure and biogenesis		22
contig00002_orf00248	COG1162	2e-73	Predicted GTPases	J	Translation, ribosomal structure and biogenesis		22
contig00003_orf00166	COG0016	9e-99	Phenylalanyl-tRNA synthetase alpha subunit	J	Translation, ribosomal structure and biogenesis		22
contig00004_orf00149	COG0325	8e-57	Predicted enzyme with a TIM-barrel fold	J	Translation, ribosomal structure and biogenesis		22
contig00005_orf00127	COG2265	1e-91	SAM-dependent methyltransferases related to tRNA (uracil-5-)-methyltransferase	J	Translation, ribosomal structure and biogenesis		22
contig00005_orf00161	COG0343	1e-128	Queuine/archaeosine tRNA-ribosyltransferase	J	Translation, ribosomal structure and biogenesis		22
contig00006_orf00104	COG0013	0	Alanyl-tRNA synthetase	J	Translation, ribosomal structure and biogenesis		22
contig00007_orf00095	COG0480	0	Translation elongation factors (GTPases)	J	Translation, ribosomal structure and biogenesis		22
contig00007_orf00096	COG0087	1e-63	Ribosomal protein L3	J	Translation, ribosomal structure and biogenesis		22
contig00007_orf00099	COG0088	1e-46	Ribosomal protein L4	J	Translation, ribosomal structure and biogenesis		22
contig00007_orf00101	COG0090	1e-95	Ribosomal protein L2	J	Translation, ribosomal structure and biogenesis		22
contig00007_orf00102	COG0092	3e-64	Ribosomal protein S3	J	Translation, ribosomal structure and biogenesis		22
contig00007_orf00109	COG0522	9e-56	Ribosomal protein S4 and related proteins	J	Translation, ribosomal structure and biogenesis		22
contig00011_orf00010	COG0324	1e-70	tRNA delta(2)-isopentenylpyrophosphate transferase	J	Translation, ribosomal structure and biogenesis		22
contig00011_orf00023	COG0216	1e-125	Protein chain release factor A	J	Translation, ribosomal structure and biogenesis		22
contig00014_orf00014	COG0143	1e-171	Methionyl-tRNA synthetase	J	Translation, ribosomal structure and biogenesis		22
contig00014_orf00014	COG0073	2e-21	EMAP domain	J	Translation, ribosomal structure and biogenesis		22
contig00023_orf00018	COG0442	1e-110	Prolyl-tRNA synthetase	J	Translation, ribosomal structure and biogenesis		22
contig00007_orf00110	COG0202	1e-73	DNA-directed RNA polymerase, alpha subunit/40 kD subunit	K	Transcription		2
contig00021_orf00010	COG0195	1e-36	Transcription elongation factor	K	Transcription		2
contig00001_orf00308	COG0249	0	Mismatch repair ATPase (MutS family)	L	Replication, recombination and repair		12
contig00003_orf00028	COG0497	1e-142	ATPase involved in DNA repair	L	Replication, recombination and repair		12
contig00003_orf00034	COG0592	4e-52	DNA polymerase sliding clamp subunit (PCNA homolog)	L	Replication, recombination and repair		12
contig00005_orf00131	COG0353	2e-64	Recombinational DNA repair protein (RecF pathway)	L	Replication, recombination and repair		12
contig00006_orf00089	COG0468	2e-85	RecA/RadA recombinase	L	Replication, recombination and repair		12
contig00009_orf00009	COG1381	6e-13	Recombinational DNA repair protein (RecF pathway)	L	Replication, recombination and repair		12
contig00009_orf00012	COG0187	1e-165	Type IIA topoisomerase (DNA gyrase/topo II, topoisomerase IV), B subunit	L	Replication, recombination and repair		12
contig00013_orf00053	COG0608	6e-94	Single-stranded DNA-specific exonuclease	L	Replication, recombination and repair		12
contig00015_orf00075	COG0550	1e-121	Topoisomerase IA	L	Replication, recombination and repair		12
contig00019_orf00034	COG2003	1e-51	DNA repair proteins	L	Replication, recombination and repair		12
contig00019_orf00037	COG0550	1e-165	Topoisomerase IA	L	Replication, recombination and repair		12
contig00019_orf00040	COG2255	1e-141	Holliday junction resolvasome, helicase subunit	L	Replication, recombination and repair		12
contig00009_orf00101	COG1200	0	RecG-like helicase	LK	Multiple classes		2
contig00001_orf00042	COG0796	5e-65	Glutamate racemase	M	Cell wall/membrane/envelope biogenesis		10
contig00009_orf00021	COG0773	9e-97	UDP-N-acetylmuramate-alanine ligase	M	Cell wall/membrane/envelope biogenesis		10
contig00009_orf00022	COG0707	2e-78	UDP-N-acetylglucosamine:LPS N-acetylglucosamine transferase	M	Cell wall/membrane/envelope biogenesis		10
contig00009_orf00027	COG0771	2e-48	UDP-N-acetylmuramoylalanine-D-glutamate ligase	M	Cell wall/membrane/envelope biogenesis		10
contig00009_orf00028	COG0472	1e-36	UDP-N-acetylmuramyl pentapeptide phosphotransferase/UDP-N-acetylglucosamine-1-phosphate transferase	M	Cell wall/membrane/envelope biogenesis		10
contig00009_orf00030	COG0769	1e-120	UDP-N-acetylmuramyl tripeptide synthase	M	Cell wall/membrane/envelope biogenesis		10
contig00009_orf00058	COG0438	3e-28	Glycosyltransferase	M	Cell wall/membrane/envelope biogenesis		10
contig00011_orf00018	COG1044	2e-85	UDP-3-O-[3-hydroxymyristoyl] glucosamine N-acyltransferase	M	Cell wall/membrane/envelope biogenesis		10
contig00012_orf00039	COG0766	1e-116	UDP-N-acetylglucosamine enolpyruvyl transferase	M	Cell wall/membrane/envelope biogenesis		10
contig00019_orf00051	COG0770	1e-93	UDP-N-acetylmuramyl pentapeptide synthase	M	Cell wall/membrane/envelope biogenesis		10
contig00001_orf00238	COG0606	1e-167	Predicted ATPase with chaperone activity	O	Posttranslational modification, protein turnover, chaperones		5
contig00007_orf00125	COG0443	0	Molecular chaperone	O	Posttranslational modification, protein turnover, chaperones		5
contig00021_orf00016	COG0396	3e-96	ABC-type transport system involved in Fe-S cluster assembly, ATPase component	O	Posttranslational modification, protein turnover, chaperones		5
contig00021_orf00017	COG0719	2e-58	ABC-type transport system involved in Fe-S cluster assembly, permease component	O	Posttranslational modification, protein turnover, chaperones		5
contig00023_orf00027	COG1066	1e-138	Predicted ATP-dependent serine protease	O	Posttranslational modification, protein turnover, chaperones		5
contig00001_orf00196	COG2954	1e-40	Uncharacterized protein conserved in bacteria	S	Function unknown		1
contig00007_orf00106	COG0201	3e-95	Preprotein translocase subunit SecY	U	Intracellular trafficking, secretion, and vesicular transport		1

## Sheet: Sheet2
Gene	Function Classification
dihydrodipicolinate reductase	Amino acid transport and metabolism
arginine 2-monooxygenase	Amino acid transport and metabolism
glycine hydroxymethyltransferase	Amino acid transport and metabolism
phosphoglycerate kinase	Carbohydrate transport and metabolism
fructose-1,6-bisphosphate aldolase	Carbohydrate transport and metabolism
phosphoglucosamine mutase	Carbohydrate transport and metabolism
cell division protein FtsZ	Cell cycle control, cell division, chromosome partitioning
cell division protein FtsA	Cell cycle control, cell division, chromosome partitioning
glutamate racemase	Cell wall/membrane/envelope biogenesis
UDP-N-acetylmuramate--L-alanine ligase	Cell wall/membrane/envelope biogenesis
undecaprenyldiphospho-muramoylpentapeptide beta-N-acetylglucosaminyltransferase	Cell wall/membrane/envelope biogenesis
UDP-N-acetylmuramoyl-L-alanine--D-glutamate ligase	Cell wall/membrane/envelope biogenesis
phospho-N-acetylmuramoyl-pentapeptide-transferase	Cell wall/membrane/envelope biogenesis
UDP-N-acetylmuramoyl-L-alanyl-D-glutamate--2,6-diaminopimelate ligase	Cell wall/membrane/envelope biogenesis
glycosyltransferase, group 1 family protein	Cell wall/membrane/envelope biogenesis
UDP-3-O-[3-hydroxymyristoyl] glucosamine N-acyltransferase	Cell wall/membrane/envelope biogenesis
UDP-N-acetylglucosamine 1-carboxyvinyltransferase	Cell wall/membrane/envelope biogenesis
UDP-N-acetylmuramoyl-tripeptide--D-alanyl-D-alanine ligase	Cell wall/membrane/envelope biogenesis
uroporphyrinogen-III synthase	Coenzyme transport and metabolism
dihydropteroate synthase	Coenzyme transport and metabolism
1,4-dihydroxy-2-naphthoate octaprenyltransferase	Coenzyme transport and metabolism
lactate/malate dehydrogenase, NAD binding domain protein	Energy production and conversion
acetate kinase	Energy production and conversion
phosphate acetyltransferase	Energy production and conversion
NADH:ubiquinone oxidoreductase subunit B	Energy production and conversion
NADH:ubiquinone oxidoreductase, D subunit	Energy production and conversion
NADH:ubiquinone oxidoreductase, E subunit	Energy production and conversion
NADH:ubiquinone oxidoreductase, F subunit	Energy production and conversion
preprotein translocase subunit SecY	Intracellular trafficking, secretion, and vesicular transport
adenylate cyclase	Key regualator
beta-ketoacyl-acyl-carrier-protein synthase II	Lipid transport and metabolism
1-deoxy-D-xylulose 5-phosphate reductoisomerase	Lipid transport and metabolism
phosphoribulokinase/uridine kinase family protein	Nucleotide transport and metabolism
orotate phosphoribosyltransferase	Nucleotide transport and metabolism
deoxyribose-phosphate aldolase	Nucleotide transport and metabolism
adenylosuccinate lyase	Nucleotide transport and metabolism
phosphoribosylformylglycinamidine synthase	Nucleotide transport and metabolism
CTP synthase	Nucleotide transport and metabolism
phosphoribosylaminoimidazole succinocarboxamide synthase	Nucleotide transport and metabolism
aspartate carbamoyltransferase	Nucleotide transport and metabolism
Mg chelatase-like protein	Posttranslational modification, protein turnover, chaperones
chaperone protein DnaK	Posttranslational modification, protein turnover, chaperones
FeS assembly ATPase SufC	Posttranslational modification, protein turnover, chaperones
FeS assembly protein SufD	Posttranslational modification, protein turnover, chaperones
DNA repair protein RadA	Posttranslational modification, protein turnover, chaperones
DNA mismatch repair protein MutS	Replication, recombination and repair
DNA repair protein RecN	Replication, recombination and repair
DNA polymerase III subunit beta	Replication, recombination and repair
recombination protein RecR	Replication, recombination and repair
recombinase A	Replication, recombination and repair
DNA repair protein RecO	Replication, recombination and repair
DNA gyrase subunit B	Replication, recombination and repair
ATP-dependent DNA helicase RecG	Replication, recombination and repair
single-stranded-DNA-specific exonuclease RecJ	Replication, recombination and repair
DNA topoisomerase III	Replication, recombination and repair
RadC-like JAB domain protein	Replication, recombination and repair
DNA topoisomerase I	Replication, recombination and repair
Holliday junction DNA helicase RuvB	Replication, recombination and repair
DNA-directed RNA polymerase subunit alpha	Transcription
transcription termination factor NusA	Transcription
arginine--tRNA	Translation, ribosomal structure and biogenesis
tyrosyl-tRNA synthetase	Translation, ribosomal structure and biogenesis
leucyl-tRNA synthetase	Translation, ribosomal structure and biogenesis
GTP-binding protein YchF	Translation, ribosomal structure and biogenesis
ribosome small subunit-dependent GTPase A	Translation, ribosomal structure and biogenesis
phenylalanine--tRNA ligase, alpha subunit	Translation, ribosomal structure and biogenesis
pyridoxal phosphate enzyme, YggS family	Translation, ribosomal structure and biogenesis
23S rRNA (uracil-5-)-methyltransferase RumA	Translation, ribosomal structure and biogenesis
tRNA-guanine transglycosylase	Translation, ribosomal structure and biogenesis
alanine--tRNA ligase	Translation, ribosomal structure and biogenesis
translation elongation factor G	Translation, ribosomal structure and biogenesis
50S ribosomal protein L3	Translation, ribosomal structure and biogenesis
50S ribosomal protein L4	Translation, ribosomal structure and biogenesis
50S ribosomal protein L2	Translation, ribosomal structure and biogenesis
30S ribosomal protein S3	Translation, ribosomal structure and biogenesis
30S ribosomal protein S4	Translation, ribosomal structure and biogenesis
tRNA dimethylallyltransferase	Translation, ribosomal structure and biogenesis
peptide chain release factor 1	Translation, ribosomal structure and biogenesis
methionine--tRNA ligase	Translation, ribosomal structure and biogenesis
proline--tRNA ligase	Translation, ribosomal structure and biogenesis
